# Supplementary material for: Changes in Health-Related Behaviours and Mental Health in a UK Public Sample during the First Set of COVID-19 Public Health Restrictions
Source: Int J Environ Res Public Health. 2022 Mar 26;19(7):3959. doi: 10.3390/ijerph19073959 (PMC8997575; doi:10.3390/ijerph19073959)
Supplement: Supplementary file 1 [file ijerph-19-03959-s001.zip]

Archive with 1 entries (1 files):
- ijerph-1608629-supplementary.pdf
